# Supplementary material for: Photobiomodulation Therapy in Hypertension Management—Evidence from a Systematic Review and Meta-Analysis
Source: J Clin Med. 2025 Sep 23;14(19):6716. doi: 10.3390/jcm14196716 (PMC12524357; doi:10.3390/jcm14196716)
Supplement: Supplementary file 1 [file jcm-14-06716-s001.zip]

Archive with 4 entries (4 files):
- Supplementary File S1. Search Strategy.pdf
- Supplementary File S2. Table of excluded articles.pdf
- Supplementary File S3. PEDro Scale.pdf
- Supplementary File S4. GRADE assessment.pdf
